# Supplementary material for: Mental imagery and breathing exercises integrated into a standardized warm-up routine enhance sympathetic activation and optimize muscular performance in firefighters
Source: PLoS One. 2025 Dec 3;20(12):e0337431. doi: 10.1371/journal.pone.0337431 (PMC12674522; doi:10.1371/journal.pone.0337431)
Supplement: S1 Dataset — This Excel file contains the full dataset used in the analyses, structured into three sheets: “Muscular Performances”: individual pre- and post-intervention scores for maximal handgrip force (HGF, kg), push-ups completed (PU, units), plank hold duration (PL, seconds), and rating of perceived exertion (RPE). The sheet includes group allocation and descriptive statistics (means and standard deviations) for both the intervention and control groups. “HRV SU”: raw pre- and post-intervention heart rate variability (HRV) data recorded in the supine position, including time-domain and frequency-domain metrics (e.g., RMSSD, LF, HF, total power, LF/HF ratio), along with descriptive statistics. “HRV ST”: raw pre- and post-intervention HRV data recorded in the standing position, including the same HRV metrics as above, with individual values and group-level descriptive statistics. All variables are presented here in their original units exactly as collected during the experimental procedures. (XLSX) [file pone.0337431.s001.xlsx]

## Sheet: Muscular Performances
GPE	HGF (kg) Pré	HGF Post	PU (unit)Pré	PU Post	PL (s) Pré	PL Post	RPE Pré	RPE Post
2	38	39	24	24	210	180	5	6				HGF Pré	HGF Post	PU Pré	PU Post	PL Pré	PL Post	RPE Pré	RPE Post
2	58	61	42	46	180	180	6	7			MOY TEST	53.4118	55.7059	49.1176	52.2941	223.588	235.588	7.11765	8.17647
2	52	58	55	65	240	305	9	10			ET TEST	9.26053	8.99142	24.6447	25.7555	134.537	173.814	1.21873	1.33395
2	44	44	21	21	120	120	6	7
2	48	50	36	40	240	260	10	10			MOY CTRL	57.3529	52.5882	43.9412	38.4706	201.235	166	6.58824	7.88235
2	41	52	21	25	115	95	7	7			ET CTRL	9.89281	9.16555	15.4089	13.2623	83.6006	75.3251	1.27764	1.26897
2	74	70	86	108	630	728	8	9
2	48	48	30	38	100	80	6	6
2	58	58	58	64	181	242	7	8
2	64	64	53	60	185	212	7	9
2	64	70	56	46	150	130	7	9
2	58	60	83	92	370	320	7	8
2	52	56	34	34	185	135	8	9
2	45	42	34	36	180	160	7	9
2	52	60	41	42	160	140	7	8
2	60	61	110	96	420	580	8	10
2	52	54	51	52	135	138	6	7
1	58	58	43	35	150	150	7	8
1	58	50	38	31	151	120	7	8
1	64	65	56	50	490	420	9	10
1	78	67	48	45	150	130	7	8
1	61	56	21	20	120	80	4	6
1	58	54	54	50	190	160	6	7
1	54	50	24	22	200	160	6	6
1	60	54	24	26	235	230	4	5
1	58	50	68	60	240	150	8	8
1	58	54	40	33	200	190	7	8
1	72	64	50	35	155	122	6	8
1	66	62	35	30	180	120	7	9
1	42	38	46	40	180	165	8	9
1	50	50	81	70	240	220	7	8
1	50	46	43	42	240	150	6	8
1	50	40	41	35	150	130	7	9
1	38	36	35	30	150	125	6	9

## Sheet: HRV SU
GPE	FC (bpm) Pré	FC Post	LF PRE	LF POST	HF PR	HF POST	TP PRE	TP POST	RATIO PRE	RATIO POST
1	73.264	75.934	190.64	498.46	42.372	129.09	233.012	362.102	4.4992	3.86134			FC Pré	FC Post	LF PRE	LF POST	HF PR	HF POST	TP PRE	TP POST	RATIO PRE	RATIO POST
1	62.138	63.372	558.95	595.36	195.34	649.75	754.29	1404.04	2.86142	0.916291		MOY TEST	75.4464	80.2348	488.585	611.742	567.827	343.233	1056.41	1399.65	3.52223	3.99156
1	67.063	76.873	101.45	405.34	28.498	115.15	129.948	245.098	3.5599	3.5201		ET TEST	13.8535	15.2568	412.951	549.123	1038.48	581.291	1356.51	1777	3.68216	2.82159
1	67.933	70.405	167.42	246.418	93.594	25.171	261.014	286.185	1.78879	9.78976
1	80.925	83.517	291	338.43	267.29	168.36	558.29	726.65	1.08871	2.01016		MOY CTRL	73.5779	67.5709	1148.1	840.389	225.985	578.79	1374.09	1952.88	10.455	2.64777
1	65.602	73.341	818.8	868.13	172.64	148.67	991.44	1140.11	4.74282	5.83931		ET CTRL	12.376	10.9853	1013.22	697.042	277.472	561.779	1255.43	1666.99	12.94	1.93123
1	89.764	98.475	830.12	972.03	63.913	247.2	894.033	1141.23	12.9883	3.93216
2	71.585	67.699	1686.9	769.81	254.97	1272.7	1941.87	3214.57	6.61607	0.604864
2	99.749	82.602	147.66	147.89	18.547	61.212	166.207	227.419	7.9614	2.41603
2	73.99	62.899	2330.4	1837	277.02	707.23	2607.42	3314.65	8.41239	2.59746
2	59.358	54.62	3231.1	1248.5	1107.8	1663.5	4338.9	6002.4	2.91668	0.750526
2	58.464	56.377	2724.44	2465.4	365.86	707.36	3090.3	3797.66	7.44667	3.48535
2	76.197	72.292	363.77	302.26	70.704	57.274	434.474	491.748	5.14497	5.27744
2	80.505	73.624	1171.1	948.73	194.1	279.39	1365.2	1644.59	6.03349	3.39572
1	97.415	102.252	75.608	82.894	7.6031	19.608	83.2111	102.819	9.94436	4.22756
1	98.646	106.157	84.788	108.16	30.566	35.308	115.354	150.662	2.77393	3.06333
1	75.774	80.538	1208.7	1631.02	1160.8	166.4	2369.5	2535.9	1.04126	9.8018
1	80.926	85.048	125.18	140.03	84.894	43.171	210.074	253.245	1.47454	3.24361
1	61.342	62.415	1058.6	1868.75	3585.3	687.29	4643.9	5331.19	0.295261	2.71901
1	83.307	89.893	322.13	400.82	183.27	144.5	505.4	649.9	1.75768	2.77384
1	52.15	55.067	1006.8	408.55	2033.5	2225.6	3040.3	5265.9	0.495107	0.183568
2	59.806	55.913	535.59	500.7	126.21	1496.8	661.8	2158.6	4.24364	0.334514
2	59.912	57.339	1547	1475.4	298.01	348.97	1845.01	2193.98	5.1911	4.22787
2	79.62	65.046	415.13	347.13	9.7832	131.74	424.913	556.653	42.4329	2.63496
2	62.874	55.148	704.17	596.57	129.32	919.78	833.49	1753.27	5.44517	0.648601
2	84.039	77.324	235.168	199.18	6.0629	29.535	241.231	270.766	38.788	6.74386
2	77.64	79.12	136.55	136.89	122.89	180.02	259.44	439.46	1.11116	0.760416
2	86.352	85.99	844.44	789.98	182.51	247.55	1026.95	1274.5	4.62681	3.19119

## Sheet: HRV ST
GPE	FC Pré	FC Post	LF PRE	LF POST	HF PR	HF POST	TP PRE	TP POST	RATIO PRE	RATIO POST
1	88.569	95.531	242.54	282.72	26.147	19.082	268.687	301.802	9.27602	14.8161			FC Pré	FC Post	LF PRE	LF POST	HF PR	HF POST	TP PRE	TP POST	RATIO PRE	RATIO POST
1	83.597	96.817	274.19	435.28	28.934	21.035	303.124	456.315	9.47639	20.6931		MOY TEST	92.1096	98.4153	774.814	974.309	115.493	112.359	890.307	1122.45	15.8367	17.7165
1	74.338	84.999	146.9	245.21	18.706	13.793	165.606	259.003	7.8531	17.7779		ET TEST	12.3682	11.7857	838.069	920.026	174.22	139.952	953.235	1034.35	21.266	20.1636
1	84.258	87.567	276.62	288.42	3.2232	3.4175	279.843	292.838	85.8215	84.395
1	100.26	102.78	1129.1	1409.8	135.31	146.46	1264.41	1856.26	8.34454	9.62584		MOY CTRL	92.6392	88.4302	1157.6	868.787	262.809	125.021	1420.41	1033.81	18.136	12.4887
1	85.022	89.862	495.84	604.2	25.371	61.029	521.211	665.229	19.5436	9.90021		ET CTRL	13.1476	11.3006	1568.7	1448.99	547.499	170.975	2096.11	1603.73	30.6806	19.9138
1	94.143	100.582	534.99	812.1	217.22	121.73	752.21	933.83	2.46289	6.67132
2	89.403	85.428	394.43	309.4	261.95	212.53	656.38	521.93	1.50575	1.45579
2	123.36	111.84	733.88	709.7	6.0212	8.98	739.901	798.68	121.883	79.0312
2	98.82	95.024	466.95	495.66	28.827	22.522	495.777	538.182	16.1984	22.0078
2	91.416	87.754	571.61	619.9	109.07	170.52	680.68	1090.42	5.24076	3.63535
2	81.837	77.945	148.18	147.53	32.527	47.852	180.707	195.382	4.5556	3.08305
2	84.635	79.661	570.19	515.7	20.75	81.501	590.94	597.201	27.479	6.32753
2	97.935	87.577	6165.3	5655.4	2070.7	670.64	8236	6326.04	2.9774	8.43284
1	116.07	121.31	170.27	179.06	8.389	9.5429	178.659	188.603	20.2968	18.7637
1	100.51	108.41	300.6	360.21	66.126	47.276	366.726	407.486	4.54587	7.6193
1	102.38	104.12	1140.5	1301.4	184.9	154.02	1325.4	1555.42	6.1682	8.44955
1	102.68	108.15	134.74	925.93	32.445	233.83	167.185	1159.76	4.15287	3.95984
1	87.491	93.823	2015.2	2354.2	668.82	531.48	2684.02	2885.68	3.01307	4.42952
1	99.67	108.42	979.71	1048.5	45.693	54.9	1025.4	1203.4	21.4411	19.0984
1	70.546	75.443	3006.2	3393.3	155.62	155.43	3161.82	3548.73	19.3176	21.8317
2	72.915	71.888	1683.9	576.89	637.7	73.745	2321.6	650.635	2.64058	7.82277
2	76.009	75.989	984.22	409.75	55.291	52.4	1039.51	622.15	17.8007	7.81966
2	93.135	90.092	364.57	350.53	29.908	24.942	394.478	375.472	12.1897	14.0538
2	82.275	78.334	298.87	261.232	23.907	74.928	322.777	336.16	12.5014	3.48644
2	105.64	101.82	1552.7	96.97	145.85	88.574	1698.55	185.544	10.6459	1.09479
2	99.88	96.789	102.17	104.15	10.79	14.144	112.96	118.294	9.46895	7.36355
2	99.689	97.882	2169.4	1910.2	246.04	207.01	2415.44	2117.21	8.81727	9.22757
